# Supplementary material for: FAM13A and POM121C are candidate genes for fasting insulin: functional follow-up analysis of a genome-wide association study
Source: Diabetologia. 2018 Feb 27;61(5):1112–23. doi: 10.1007/s00125-018-4572-8 (PMC6448992; doi:10.1007/s00125-018-4572-8)
Supplement: Supplementary file 2 — (XLSX 50 kb) [file 125_2018_4572_MOESM2_ESM.xlsx]

## Sheet: ESM_Table_1
ESM Table 1. Genes in genetic loci for FSI i.e. tag-SNP +/- 500 Kb
Primary trait	SNP	Chromosome	Positiona	Genea	Positionb	to	from	Reference genes according to UCSC genome browser
FSI	rs2820436	1	217707303	LYPLAL1	219640680	219140680	220140680	LYPLAL1, LYPLAL1-AS1, LOC102723886, SLC30A10, EPRS, BPNT1, IARS2, mir215, mir194-1
FSI (BMI-adjusted)	rs4846565	1	217788727	LYPLAL1	219722104	219222104	220222104	LOC102723886, SLC30A10, EPRS, BPNT1, IARS2, mir215, mir194-1,RAB3GAP2, mir664A, SNORA36B
FSI	rs1530559	2	135472099	YSK4	135755629	135255629	136255629	ZRANB3, R3HDM1, mir128-1, UBXN4, LCT, LOC100507600, MCM6, DARS, DARS-AS1, CXCR4
FSI	rs10195252	2	165221337	GRB14	165513091	165013091	166013091	SCN3A, SCN2A, CSRNP3, GALNT3, LOC100506124, TTC21B, TTC21B-AS1, LOC102724058, SCN1A
FSI (BMI-adjusted)	rs10195252	2	165221337	GRB14	165513091	165013091	166013091	SCN3A, SCN2A, CSRNP3, GALNT3, LOC100506124, TTC21B, TTC21B-AS1, LOC102724058, SCN1A
FSI (BMI-adjusted)	rs2943645	2	226807424	IRS1	227099180	226599180	227599180	mir5702, IRS1, RHBDD1, COL4A4, COL4A3, LOC654841, MFF, TM4SF20, mir5703, AGFG1
FSI	rs2972143	2	226824609	IRS1	227116365	226616365	227616365	mir5702, IRS1, RHBDD1, COL4A4, COL4A3, LOC654841, MFF, TM4SF20, mir5703, AGFG1, C2orf83
FSI (BMI-adjusted)	rs17036328	3	12365484	PPARG	12390484	11890484	12890484	SYN2, TIMP4, PPARG, TSEN2, MKRN20S, MKRN2, RAF1, TMEM40, CAND2, RPL32, SNORA7A, LOC105376955
FSI (BMI-adjusted)	rs3822072	4	89960292	FAM13A	89741269	89241269	90241269	GPRIN3, SNCA, SCNA-AS1, MMRN1, CCSER1
FSI (BMI-adjusted)	rs974801	4	106290513	TET2	106071064	105571064	106571064	ARHGEF38, INTS12, GSTCD, LOC101929529, NPNT, LOC101929577, TBCK, AIMP1, GIMD1
FSI	rs9884482	4	106301085	TET2	106081636	105581636	106581636	ARHGEF38, INTS12, GSTCD, LOC101929529, NPNT, LOC101929577, TBCK, AIMP1, GIMD1
FSI (BMI-adjusted)	rs6822892	4	157954125	PDGFC	157734675	157234675	158234675	GRIA2, LOC340017, FAM198B, TMEM144
FSI	rs4865796	5	53308421	ARL15	53272664	52772664	53772664	PELO, ITGA1, ITGA2, MOCS2, LOC257396, FST, NDUFS4
FSI (BMI-adjusted)	rs4865796	5	53308421	ARL15	53272664	52772664	53772664	PELO, ITGA1, ITGA2, MOCS2, LOC257396, FST, NDUFS4
FSI (BMI-adjusted)	rs459193	5	55842508	ANKRD55-MAP3K1	55806751	55306751	56306751	DHX29, SKIV2L2, PLPP1, mir5687, RNF138P1, SLC38A9, DDX4, IL31RA, IL6ST, FLJ31104, ANKRD55
FSI (BMI-adjusted)	rs6912327	6	34872900	UHRF1BP1	34764922	34264922	35264922	NUDT3, RPS10-NUDT3, RPS10, PACSIN1, SPDEF, C6orf106, LOC101929243, SNRPC, UHRF1BP1, TAF11, ANKS1A, TCP11, SCUBE3, ZNF76
FSI	rs2745353	6	127494628	RSPO3	127452935	126952935	127952935	RSP03, RNF146, ECHDC1, KIAA0408, SOGA3, C6orf58, THEMIS
FSI	rs1167800	7	75014132	HIP1	75176196	74676196	75676196	GTF2I, LOC101926943, NCF1, GTF2IRD2, STAG3L2, PMS2P5, GATSL2, RCC1L, GTF2IRD2B, NCF1C, GTF2IP1, SPDYE8P, PMS2P7, PMS2P2, STAG3L1, LOC100101148, LOC541473, TRIM74, TRIM73, NSUN5P1, POM121C, SPDYE5, PMS2P3, HIP1
FSI	rs983309	8	9215142	PPP1R3B	9177732	8677732	9677732	CLDN23, MFHAS1, ERI1, mir4660, PPP1R3B, LOC101929128, LOC157273, TNKS
FSI (BMI-adjusted)	rs2126259	8	9222556	PPP1R3B	9185146	8685146	9685146	CLDN23, MFHAS1, ERI1, mir4660, PPP1R3B, LOC101929128, LOC157273, TNKS
FSI	rs7903146	10	114748339	TCF7L2	114758349	114258349	115258349	VWA2, AFAP1L2, ABLIM1, LOC101927692, FAM160B1, TRUB1, LOC102724589, ATRNL1
FSI	rs1421085	16	52358455	FTO	53800954	53300954	54300954	CHD9, LOC643802, LOC102723373, RBL2, AKTIP, RPGRIP1L, FTO, FTO-IT1, LOC100996338, IRX3
FSI	rs731839	19	38590905	PEPD	33899065	33399065	34399065	PEPD, CHST8, KCTD15, LSM14A, KIAA0355, GPI
FSI (BMI-adjusted)	rs731839	19	38590905	PEPD	33899065	33399065	34399065	PEPD, CHST8, KCTD15, LSM14A, KIAA0355, GPI
a. Scott RA et al. [11]
b. http://snpper.chip.org/bio/snpper-enter

## Sheet: ESM_Table_2
ESM Table 2. Adipose expression of candidate genes in loci associated with FSI and their association with clinical and adipose parametersa
					BMI (kg/m2)			Waist/hip			FSI			FSI (adj. BMI)			FPG			FPG (adj. BMI)			Basal lipolysis			Basal lipolys (adj. BMI)			Insulin stimulated lipogenesis			Insulin stimulated lipogenesis (adj. BMI)			Adipose morphology (adj. Age)
Chromosome	SNP	Trait	Geneb	Probeset	P	FDR	R	P	FDR	R	P	FDR	R	P	FDR	R	P	FDR	R	P	FDR	R	P	FDR	R	P	FDR	R	P	FDR	R	P	FDR	R	P	FDR	R
1	rs2820436	FSI	LYPLAL1	7909801	0.000117705	0.00047082	-0.355877				0.011162	0.0304419	-0.240042				0.0444969	0.140575	-0.190265				0.0264527	0.102398	-0.233969
	rs4846565	FSIadjBMI	SLC30A10	7924342																									0.0399505	0.124532	0.19894
			EPRS	7924351	0.00159072	0.0045449	0.295006				1.54e-05	0.000122982	0.397785	0.00258619	0.103448	0.284571													0.00476055	0.0285633	-0.270949
			BPNT1	7924388
			IARS2	7909815	0.0001296	0.000501677	-0.353836				0.00400851	0.0130006	-0.271055										0.0202877	0.0901675	-0.244348
			RAB3GAP2	7924405	0.00086573	0.00296822	-0.310408	0.0151085	0.137575	-0.230124	0.00839958	0.026525	-0.249023				0.0070633	0.0470887	-0.253223				0.000192254	0.00671848	-0.383303	0.00356199	0.143513	-0.305827							0.0104399	0.0863875	-0.333824
2	rs1530559	FSI	YSK4/MAP3K19	8055361
			ZRANB3	8055377
			R3HDM1	8045425																									1.53e-05	0.000459988	0.404726	0.000237435	0.0130056	0.349792
			UBXN4	8045455																									0.00965863	0.0482932	-0.249142
			LCT	8055406
			MCM6	8055426				0.0160504	0.137575	-0.228096							0.0224572	0.112494	-0.215556				0.00238803	0.0238803	-0.316306	0.00478378	0.143513	-0.296487							0.0360073	0.16876	-0.275965
			DARS	8055445	3.63e-12	1.45e-10	-0.597243	0.0280938	0.198309	-0.208497	3.86e-08	7.73e-07	-0.493005				0.00204164	0.0272218	-0.288437				0.000928248	0.0123766	-0.343186				0.000687054	0.00687054	0.323123				0.0321722	0.16876	-0.281702
			CXCR4	8055465	6.89e-05	0.000285299	0.366973				0.00107814	0.00506337	0.306282				0.0326382	0.117931	0.20206				0.0223314	0.0924059	0.24064				0.0271894	0.0954686	-0.21357				0.00444985	0.0667477	0.368278
2	rs10195252	FSI	GRB14	8056327	0.0110182	0.0250353	0.23939				0.0287633	0.0690318	0.207637																0.000352027	0.00422433	-0.339163	0.00505989	0.121437	-0.270386
		FSIadjBMI	SCN3A	8056376				0.00640964	0.129585	-0.257287													0.0345878	0.115293	-0.223049
			SCN2A	8046020
			CSRNP3	8046048	0.00139162	0.00407304	0.298463				0.0326588	0.0768442	0.202946																0.0404728	0.124532	-0.19843
			GALNT3	8056408	0.0127665	0.0279466	0.234641
			TTC21B	8056426	1.31e-08	1.96e-07	-0.505549	0.00740499	0.129585	-0.252907	1.01e-06	1.21e-05	-0.444659				4.15e-05	0.00497788	-0.377152	0.00311273	0.186764	-0.278195	0.000746684	0.0118584	-0.349054										0.00809065	0.0862168	-0.344518
			SCN1A	8056457	0.00307554	0.00838784	-0.277306										0.0313787	0.117931	-0.203517				0.0360672	0.116237	-0.221302
2	rs2972143	FSI	IRS1	8059470	1.75e-07	1.75e-06	-0.469679				2.83e-05	0.00021224	-0.386227				0.00264396	0.0293433	-0.281465										0.000343785	0.00422433	0.339716				0.0331188	0.16876	-0.280235
	rs2943645	FSIadjBMI	RHBDD1	8048772	0.0128089	0.0279466	0.234533				0.00298173	0.00993911	0.279391										0.0104614	0.0597794	0.268643
			COL4A4	8059477
			COL4A3	8048782
			MFF	8048835	0.00226095	0.00630963	-0.285706
			TM4SF20	8059525																			0.0178727	0.083972	0.249167	0.00394753	0.143513	0.302606	0.027845	0.0954686	0.212689
			AGFG1	8048847	1.68e-08	2.24e-07	0.502241	0.0120542	0.134211	0.237559	6.87e-08	1.18e-06	0.485001	0.0121023	0.167178	0.238499	0.00392256	0.0294192	0.270478				0.000790563	0.0118584	0.347525				0.00266512	0.021321	-0.287617				0.0251631	0.157823	0.293854
			C2orf83	8059532
3	rs17036328	FSIadjBMI	PPARG	8077899	7.13e-15	4.28e-13	-0.651732	0.0118454	0.134211	-0.238125	3.92e-11	2.35e-09	-0.575486	0.00886003	0.167178	-0.248472	0.00347286	0.0294192	-0.273917				8.25e-06	0.000494716	-0.450796	0.0089542	0.179084	-0.275571	5.71e-06	0.000228304	0.422817	0.0046677	0.121437	0.272791	0.00277962	0.0667477	-0.385822
			SYN2	8077879	0.00106327	0.00344844	-0.305297				0.00119725	0.00506337	-0.303627
			TIMP4	8085360
			TSEN2	8077914	2.78e-05	0.000138795	-0.384967				0.00117132	0.00506337	-0.304184				0.0445153	0.140575	-0.190249				0.00125081	0.0150098	-0.334958				0.0201045	0.0804179	0.224468				0.00302995	0.0667477	-0.382677
			MKRN2	8077931
			RAF1	8085374	0.000694416	0.00245088	0.315793				0.00122569	0.00506337	0.303029																0.000598517	0.00652927	-0.326504	0.0140547	0.148874	-0.23792
			TMEM40	8085393													0.000362444	0.0207938	0.331115	0.00169199	0.186764	0.294684
			CAND2	8077944
			RPL32	8085407
4	rs3822072	FSIadjBMI	FAM13A	8101728	2.18e-15	2.62e-13	-0.660956	0.000193296	0.0231955	-0.346696	5.61e-12	6.73e-10	-0.595198	0.00365001	0.1095	-0.274943	0.000666854	0.0207938	-0.316771				5.56e-07	6.67e-05	-0.499006	0.00134337	0.143513	-0.334763	0.0161434	0.0704688	0.232104				0.000818725	0.0491235	-0.427418
			GPRIN3	8101757	1.01e-09	2.44e-08	0.537239				6.25e-06	5.77e-05	0.414093				0.0367257	0.122583	0.197639										0.00349526	0.0233017	-0.27995
			SNCA	8101762	0.00580874	0.0148308	0.259084				0.00961317	0.0281361	0.244799				0.00138626	0.0207938	0.298562				0.00821161	0.0518628	0.277019
			MMRN1	8096415	0.0013854	0.00407304	0.298578				0.00217046	0.00766045	0.288065				0.0297176	0.117931	0.205516
			CCSER1	8096425	0.0107838	0.0250353	0.240076																						0.0164427	0.0704688	-0.231474
4	rs9884482	FSI	TET2	8096669
	rs974801	FSIadjBMI	ARHGEF38	8096682
			INTS12	8102162	0.033043	0.0619555	-0.201602				0.00881137	0.0271119	-0.247532										0.0345778	0.115293	-0.223061
			GSTCD	8096688	0.007306	0.0175344	0.252197
			NPNT	8096704							0.0427363	0.0949697	0.192701				0.0242697	0.112494	0.212815
			TBCK	8102171	0.0162038	0.0347225	-0.22676										0.0283974	0.117931	-0.207173				0.00579787	0.0409262	-0.288641
			AIMP1	8096718	4.23e-05	0.00018796	-0.376772				0.000792415	0.00432226	-0.313945				0.00125354	0.0207938	-0.301136										0.026706	0.0954686	0.214231
4	rs6822892	FSIadjBMI	PDGFC	8103399	0.0375427	0.0682595	-0.196805
			GRIA2	8098021																									0.0187534	0.0776002	0.226914
			FAM198B	8103415	3.29e-08	3.59e-07	0.493234				1.35e-07	2.02e-06	0.475374	0.0153246	0.167178	0.230686	0.00384662	0.0294192	0.271033				0.0213833	0.0916429	0.242322				0.00466915	0.0285633	-0.271523				0.00607506	0.0729007	0.356124
			TMEM144	8098041
5	rs4865796	FSI	ARL15*	8112033	1.5e-05	9.48e-05	0.396555				0.000101693	0.000642269	0.36049				0.0243737	0.112494	0.212664										1.78e-06	0.00014094	-0.442884	0.000325141	0.0130056	-0.342556	0.00518915	0.0691887	0.362335
		FSIadjBMI	ITGA2	8105267	2.14e-05	0.000122153	0.389945				5.12e-05	0.000361339	0.374569				0.0134311	0.0767493	0.232984				0.030159	0.112872	0.228686				0.00638747	0.0348407	-0.262101
			MOCS2	8112020	1.14e-05	7.97e-05	-0.401531				0.00126584	0.00506337	-0.302206										0.00519794	0.0389846	-0.292193										0.0458082	0.189551	-0.263323
			FST	8105302	0.0257083	0.0522881	-0.210762
			NDUFS4	8105311	2.01e-08	2.42e-07	-0.499839				2.42e-07	3.23e-06	-0.46676										0.0396594	0.122029	-0.217295				0.000223199	0.00403344	0.349618				5.85272e-05	0.00702326	-0.502412
5	rs459193	FSIadjBMI	MAP3K1	8105436	5.79e-09	9.92e-08	0.515995				2.87e-08	6.89e-07	0.497052	0.0115127	0.167178	0.240122	0.00103505	0.0207938	0.305971				0.00286431	0.0255219	0.310843				7.24e-05	0.00173772	-0.373999	0.0140888	0.148874	-0.237838	0.0365647	0.16876	0.275174
			ANKRD55	8112159																															0.0217563	0.145042	0.300828
			DHX29	8112081	0.026283	0.0525661	-0.209969
			SKIV2L2	8105353	1.92e-06	1.64e-05	-0.432469	0.00719957	0.129585	-0.253766	1.51e-05	0.000122982	-0.398125				0.00332632	0.0294192	-0.275124				0.000554171	0.0110834	-0.356912										0.0144655	0.102109	-0.319595
			SLC38A9	8112121	0.0340901	0.0629356	0.200439				0.0460126	0.100391	0.189807
			DDX4	8105384																									0.0500321	0.146435	0.189953
			IL6ST	8112139																									0.0317897	0.105966	-0.207733	0.0148874	0.148874	-0.235966
6	rs6912327	FSIadjBMI	UHRF1BP1	8118833																															0.0107984	0.0863875	-0.33238
			NUDT3	8125825	2.94e-05	0.000140944	0.383886				1.96e-08	5.88e-07	0.502175	0.000137791	0.0165349	0.355578	0.00136734	0.0207938	0.298915				0.00890735	0.0534441	0.274234				0.0264714	0.0954686	-0.214556
			RPS10	8125835							0.0100731	0.0286655	-0.24332																						0.00422545	0.0667477	-0.370254
			PACSIN1	8118804																									0.0341454	0.110742	0.205016
			SPDEF	8125843
			C6orf106	8125850	1.19e-05	7.97e-05	0.400751				0.000344797	0.00197027	0.333698				0.0318511	0.117931	0.202965				0.00205194	0.0223848	0.320787										0.0305927	0.16876	0.284231
			SNRPC	8118826
			TAF11	8125859
			ANKS1A	8118863
			TCP11	8125870	0.00600109	0.0150027	-0.258116				0.0179019	0.0467007	-0.224393
			SCUBE3	8118890							0.00242112	0.00830098	-0.28511	0.0144354	0.167178	-0.232687
			ZNF76	8118915
6	rs2745353	FSI	RSPO3	8121916
			RNF146	8121927	2.63e-06	2.1e-05	-0.427228	0.0134211	0.134211	-0.23405	0.000871673	0.00451315	-0.311594				0.00618558	0.0436629	-0.257214				0.00297755	0.0255219	-0.309665										0.00862168	0.0862168	-0.341884
			ECHDC1	8129379	0.0254294	0.0522881	-0.211152																						0.00165313	0.014978	0.300633	0.00993737	0.148874	0.249385
			SOGA3	8129392	0.0254588	0.0522881	-0.211111																						0.0144341	0.0666189	0.235913
			C6orf58	8121936																									0.0105609	0.0506925	0.246258
			THEMIS	8129410	5.13e-05	0.00021989	0.372935				6.95e-05	0.000463001	0.368392				0.00746548	0.0471504	0.251539										0.00560486	0.0320278	-0.26607
7	rs1167800	FSI	HIP1	8140356																									0.0423048	0.126914	0.196685
			GTF2I	8133504	8.45e-06	6.33e-05	-0.407019				0.000902631	0.00451315	-0.310729				0.0323819	0.117931	-0.202353				0.00023668	0.00671848	-0.378294
			NCF1	8133314	0.00051748	0.00188174	0.322823				0.00199112	0.00724045	0.290375				0.00289923	0.0293433	0.278937				0.0181939	0.083972	0.248495
			GTF2IRD2	8105411
			STAG3L2	8140196	0.000229559	0.000860845	-0.341419	0.00863898	0.129585	-0.248148	0.0197181	0.0492953	-0.221069																0.00033002	0.00422433	0.340667	0.0145318	0.148874	0.236789	0.0130786	0.0980894	-0.324062
			GATSL2	8133540	4.29e-09	8.58e-08	0.519758				2.52e-10	1.01e-08	0.555331	0.000365158	0.0219095	0.333831							0.00384051	0.030724	0.301814				0.00174744	0.014978	-0.299151				0.00212575	0.0667477	0.395413
			GTF2IRD2B	8105411
			SPDYE8P	8133571	0.0035083	0.00935546	-0.273632				0.000241507	0.00144904	-0.341762	0.013077	0.167178	-0.235962	0.00104762	0.0207938	-0.305669
			TRIM73	8133625							0.0148166	0.0395109	-0.230775
			NSUN5P1	8133633
			POM121C	8140297	0.00113006	0.00356861	-0.303764				0.0196727	0.0492953	-0.221149																0.00344951	0.0233017	0.280328				0.0263039	0.157823	-0.291697
			SPDYE5	8133654							0.028477	0.0690318	-0.208002
			PMS2P3	8140311				0.0128571	0.134211	-0.235458													0.00798159	0.0518628	-0.277986	0.00731735	0.175616	-0.282475							0.0475889	0.190356	-0.261271
8	rs983309	FSI	PPP1R3B	8149264																									0.00285439	0.021408	-0.285697	0.0133828	0.148874	-0.239571
	rs2126259	FSIadjBMI	CLDN23	8144505	0.00489395	0.0127668	-0.264116				0.0102718	0.0286655	-0.242699				0.00293433	0.0293433	-0.278605				0.012394	0.0660447	-0.262626
			MFHAS1	8149258	2.95e-11	8.85e-10	0.576314	0.0178801	0.143041	0.224435	5.14e-06	5.14e-05	0.417526										0.0368084	0.116237	0.220448				0.000235284	0.00403344	-0.348427
			ERI1	8144516	4.13e-05	0.00018796	0.377253				0.00144089	0.00557765	0.298873																0.0210083	0.0813224	-0.22291
			TNKS	8144528	0.0110572	0.0250353	-0.239277	0.00169939	0.101963	-0.294569																						0.0100147	0.148874	-0.249134
10	rs7903146	FSI	TCF7L2	7930537	0.0012381	0.00380953	-0.301452	0.021769	0.163267	-0.217619	0.0420002	0.0949697	-0.193376				0.0209924	0.112494	-0.217914				0.0244407	0.0977628	-0.237106										0.00356211	0.0667477	-0.376692
			VWA2	7930663																															0.0346841	0.16876	-0.277884
			AFAP1L2	7936439	0.0289266	0.055987	0.206501										0.0367749	0.122583	0.197588
			ABLIM1	7936463	1.73e-05	0.000103537	0.393967				0.00115369	0.00506337	0.304569				0.0334139	0.117931	0.201187				0.0310397	0.112872	0.227512				2.35e-06	0.00014094	-0.438224	0.000311659	0.0130056	-0.343541
			FAM160B1	7930682
			TRUB1	7930703
			ATRNL1	7930714	0.028719	0.055987	0.206763																												0.0429882	0.184235	0.266712
16	rs1421085	FSI	FTO	7995655																									0.00722065	0.037673	0.258324
			CHD9	7995583
			RBL2	7995631	2.73e-05	0.000138795	-0.385256	0.00417514	0.129585	-0.269888	0.0397003	0.091616	-0.195552				0.0332102	0.117931	-0.201414				0.000279937	0.00671848	-0.374191										0.00977083	0.0863875	-0.336637
			AKTIP	8001410
			RPGRIP1L	8001423	2.43e-05	0.000132299	0.387549				1.47e-06	1.6e-05	0.438668	0.00782941	0.167178	0.252324							0.0341366	0.115293	0.223595
			IRX3	8001449	0.00102279	0.0034093	-0.306269	0.0078338	0.129585	-0.251179	0.00944527	0.0281361	-0.245354				0.0105347	0.0632083	-0.24082
19	rs731839	FSI	PEPD	8036010	1.59e-06	1.47e-05	0.435566				0.00151585	0.00568446	0.297557				0.0236875	0.112494	0.213676				0.0126586	0.0660447	0.261867
		FSIadjBMI	CHST8	8027574
			KCTD15	8027584	0.00711095	0.0174146	0.253019
			LSM14A	8027592	0.0304956	0.0580868	-0.204568																0.0132776	0.0663881	-0.260144
			KIAA0355	8027604																															0.0390277	0.173456	-0.271795
			GPI	8027621
a. Microarray results from the clinical cohort were analyzed by regression in QLUCORE (www.qlucore.com) adjusting for array batch and, as indicated, BMI or age. Results in bold indicate FDR <5%.
b. First gene in each locus is candidate gene from Scott RA et al. [11]

## Sheet: ESM_Table_3
ESM Table 3. Validation by PCR of association between gene expression and phenotypesa
	ARL15		FAM13Ab		MAP3K1
	P	StB	P	StB	P	StB
BMI	0.13	0.34	9.4x10-7	-0.61	0.0006	0.45
FSI	0.33	0.13	2.1x10-6	-0.59	0.05	0.27
FPG			0.011	-0.34	0.27	0.15
Basal lipolysis			0.0012	-0.46	0.082	0.26
Insulin stimulated lipogenesis	0.99	0.0013			0.21	-0.18
WAT morphology			0.031	-0.31
a. Gene expression was related to the internal control gene LRP10 according to the delta-delta altgorithm.
b. Results for FAM13A has been reported in Dahlman I et al. [12].

## Sheet: ESM_Table_4
ESM Table 5. Canonical pathways overrepresented among insulin stimulated lipogenesis-associated genes according to IPA
Ingenuity Canonical Pathways	P	Ratio	Genes
NF-kappa B Activation by Viruses	2.69153e-06	0.046	RAF1,IRS1,MAP3K1,ITGA2
HGF Signaling	7.94328e-06	0.0351	RAF1,IRS1,MAP3K1,ITGA2
Rac Signaling	8.51138e-06	0.0345	RAF1,IRS1,MAP3K1,ITGA2
EGF Signaling	6.16595e-05	0.0441	RAF1,IRS1,MAP3K1
ERK/MAPK Signaling	6.91831e-05	0.0202	PPARG,RAF1,IRS1,ITGA2
PEDF Signaling	0.000128825	0.0345	PPARG,RAF1,IRS1
FGF Signaling	0.000138038	0.0337	RAF1,IRS1,MAP3K1
PDGF Signaling	0.000141254	0.0333	RAF1,IRS1,MAP3K1
Ceramide Signaling	0.000158489	0.0323	RAF1,IRS1,MAP3K1
FAK Signaling	0.00018197	0.0306	RAF1,IRS1,ITGA2
PAK Signaling	0.000194984	0.03	RAF1,IRS1,ITGA2
RANK Signaling in Osteoclasts	0.000194984	0.03	RAF1,IRS1,MAP3K1
T Cell Receptor Signaling	0.000245471	0.0278	RAF1,IRS1,MAP3K1
NGF Signaling	0.000323594	0.0252	RAF1,IRS1,MAP3K1
Renin-Angiotensin Signaling	0.000338844	0.0248	RAF1,IRS1,MAP3K1
Type II Diabetes Mellitus Signaling	0.000389045	0.0238	PPARG,IRS1,MAP3K1
GÎ±12/13 Signaling	0.00042658	0.0231	RAF1,IRS1,MAP3K1
Regulation of eIF4 and p70S6K Signaling	0.000691831	0.0195	RAF1,IRS1,ITGA2
tRNA Charging	0.000851138	0.0526	DARS,EPRS
Germ Cell-Sertoli Cell Junction Signaling	0.000912011	0.0178	IRS1,MAP3K1,ITGA2
Sertoli Cell-Sertoli Cell Junction Signaling	0.000977237	0.0173	RAF1,MAP3K1,ITGA2
NF-ÎºB Signaling	0.00104713	0.0169	RAF1,IRS1,MAP3K1
B Cell Receptor Signaling	0.00120226	0.016	RAF1,IRS1,MAP3K1
NRF2-mediated Oxidative Stress Response	0.00125893	0.0158	RAF1,IRS1,MAP3K1
Role of NFAT in Cardiac Hypertrophy	0.00125893	0.0158	RAF1,IRS1,MAP3K1
Axonal Guidance Signaling	0.00144544	0.00907	RAF1,IRS1,ITGA2,ABLIM1
Unfolded protein response	0.0017378	0.037	PPARG,UBXN4
Integrin Signaling	0.0017378	0.0142	RAF1,IRS1,ITGA2
Melanoma Signaling	0.00177828	0.0364	RAF1,IRS1
Actin Cytoskeleton Signaling	0.00194984	0.0136	RAF1,IRS1,ITGA2
CNTF Signaling	0.00213796	0.0333	RAF1,IRS1
Cardiac Hypertrophy Signaling	0.00223872	0.0129	RAF1,IRS1,MAP3K1
Endometrial Cancer Signaling	0.00239883	0.0312	RAF1,IRS1
IL-2 Signaling	0.00239883	0.0312	RAF1,IRS1
Thrombopoietin Signaling	0.00251189	0.0308	RAF1,IRS1
Signaling by Rho Family GTPases	0.00263027	0.0122	RAF1,IRS1,ITGA2
ErbB2-ErbB3 Signaling	0.00263027	0.0299	RAF1,IRS1
ErbB4 Signaling	0.00281838	0.029	RAF1,IRS1
GM-CSF Signaling	0.0030903	0.0274	RAF1,IRS1
Xenobiotic Metabolism Signaling	0.00331131	0.0112	RAF1,IRS1,MAP3K1
IL-15 Signaling	0.00338844	0.0263	RAF1,IRS1
GDNF Family Ligand-Receptor Interactions	0.00338844	0.0263	RAF1,IRS1
Neurotrophin/TRK Signaling	0.00338844	0.0263	RAF1,IRS1
Angiopoietin Signaling	0.00346737	0.026	GRB14,IRS1
Non-Small Cell Lung Cancer Signaling	0.00346737	0.026	RAF1,IRS1
Regulation of IL-2 Expression in Activated and Anergic T Lymphocytes	0.00363078	0.0253	RAF1,MAP3K1
Renal Cell Carcinoma Signaling	0.00371535	0.025	RAF1,IRS1
Erythropoietin Signaling	0.00380189	0.0247	RAF1,IRS1
FLT3 Signaling in Hematopoietic Progenitor Cells	0.00389045	0.0244	RAF1,IRS1
Glucocorticoid Receptor Signaling	0.00398107	0.0106	RAF1,IRS1,MAP3K1
IL-3 Signaling	0.00398107	0.0241	RAF1,IRS1
Prolactin Signaling	0.00398107	0.0241	RAF1,IRS1
JAK/Stat Signaling	0.00398107	0.0241	RAF1,IRS1
Neuregulin Signaling	0.00416869	0.0235	RAF1,ITGA2
LPS-stimulated MAPK Signaling	0.00436516	0.023	RAF1,IRS1
VEGF Family Ligand-Receptor Interactions	0.00446684	0.0227	RAF1,IRS1
Reelin Signaling in Neurons	0.00489779	0.0217	IRS1,ITGA2
Acute Myeloid Leukemia Signaling	0.00489779	0.0217	RAF1,IRS1
PPAR Signaling	0.00489779	0.0217	PPARG,RAF1
Prostate Cancer Signaling	0.00512861	0.0213	RAF1,IRS1
ErbB Signaling	0.00537032	0.0208	RAF1,IRS1
Melanocyte Development and Pigmentation Signaling	0.00549541	0.0206	RAF1,IRS1
CDK5 Signaling	0.00549541	0.0204	RAF1,ITGA2
VEGF Signaling	0.0057544	0.02	RAF1,IRS1
Virus Entry via Endocytic Pathways	0.0060256	0.0196	IRS1,ITGA2
Chronic Myeloid Leukemia Signaling	0.00616595	0.0194	RAF1,IRS1
SAPK/JNK Signaling	0.00616595	0.0194	IRS1,MAP3K1
Mouse Embryonic Stem Cell Pluripotency	0.00630957	0.019	RAF1,IRS1
IGF-1 Signaling	0.00645654	0.0189	RAF1,IRS1
Telomerase Signaling	0.00676083	0.0185	RAF1,IRS1
Paxillin Signaling	0.00691831	0.0182	IRS1,ITGA2
Glioma Signaling	0.00707946	0.018	RAF1,IRS1
Phagosome Formation	0.00776247	0.0172	IRS1,ITGA2
Pancreatic Adenocarcinoma Signaling	0.00794328	0.0169	RAF1,IRS1
Fc Epsilon RI Signaling	0.00812831	0.0168	RAF1,IRS1
PTEN Signaling	0.00812831	0.0168	RAF1,ITGA2
Natural Killer Cell Signaling	0.00812831	0.0167	RAF1,IRS1
Role of NANOG in Mammalian Embryonic Stem Cell Pluripotency	0.00812831	0.0167	RAF1,IRS1
Molecular Mechanisms of Cancer	0.00812831	0.00813	RAF1,IRS1,ITGA2
fMLP Signaling in Neutrophils	0.00851138	0.0164	RAF1,IRS1
PI3K/AKT Signaling	0.00851138	0.0163	RAF1,ITGA2
PI3K Signaling in B Lymphocytes	0.00891251	0.016	RAF1,IRS1
CCR3 Signaling in Eosinophils	0.00912011	0.0159	RAF1,IRS1
GNRH Signaling	0.00912011	0.0159	RAF1,MAP3K1
CD28 Signaling in T Helper Cells	0.00912011	0.0157	IRS1,MAP3K1
PKCÎ¸ Signaling in T Lymphocytes	0.00933254	0.0156	IRS1,MAP3K1
IL-6 Signaling	0.00933254	0.0156	RAF1,IRS1
Cdc42 Signaling	0.00933254	0.0155	RAF1,ITGA2
14-3-3-mediated Signaling	0.00954993	0.0154	RAF1,IRS1
p70S6K Signaling	0.00977237	0.0153	RAF1,IRS1
P2Y Purigenic Receptor Signaling Pathway	0.00977237	0.0152	RAF1,IRS1
Insulin Receptor Signaling	0.0104713	0.0146	RAF1,IRS1
Ovarian Cancer Signaling	0.0112202	0.0141	RAF1,IRS1
IL-12 Signaling and Production in Macrophages	0.011749	0.0139	PPARG,IRS1
Glioblastoma Multiforme Signaling	0.0141254	0.0126	RAF1,IRS1
GÎ±q Signaling	0.0141254	0.0126	RAF1,IRS1
CXCR4 Signaling	0.0147911	0.0122	RAF1,IRS1
Aldosterone Signaling in Epithelial Cells	0.0151356	0.012	RAF1,IRS1
Gap Junction Signaling	0.0154882	0.012	RAF1,IRS1
PPARÎ±/RXRÎ± Activation	0.0154882	0.0119	RAF1,IRS1
Tec Kinase Signaling	0.0154882	0.0119	IRS1,ITGA2
Acute Phase Response Signaling	0.0158489	0.0118	RAF1,MAP3K1
Ephrin Receptor Signaling	0.0162181	0.0116	RAF1,ITGA2
Role of NFAT in Regulation of the Immune Response	0.0177828	0.011	RAF1,IRS1
CREB Signaling in Neurons	0.018197	0.011	RAF1,IRS1
Endothelin-1 Signaling	0.0190546	0.0108	RAF1,IRS1
Regulation of the Epithelial-Mesenchymal Transition Pathway	0.0190546	0.0108	RAF1,IRS1
Ubiquinol-10 Biosynthesis (Eukaryotic)	0.0190546	0.0588	ECHDC1
Production of Nitric Oxide and Reactive Oxygen Species in Macrophages	0.0204174	0.0104	IRS1,MAP3K1
IL-8 Signaling	0.020893	0.0102	RAF1,IRS1
Thrombin Signaling	0.0218776	0.00995	RAF1,IRS1
Breast Cancer Regulation by Stathmin1	0.0218776	0.0099	RAF1,IRS1
Osteoarthritis Pathway	0.0229087	0.00976	PPARG,ITGA2
Leukocyte Extravasation Signaling	0.0229087	0.00971	IRS1,ITGA2
EIF2 Signaling	0.0239883	0.00948	RAF1,IRS1
Polyamine Regulation in Colon Cancer	0.0251189	0.0455	PPARG
Role of JAK1, JAK2 and TYK2 in Interferon Signaling	0.0269153	0.0417	RAF1
Role of Osteoblasts, Osteoclasts and Chondrocytes in Rheumatoid Arthritis	0.0275423	0.00877	IRS1,ITGA2
Phospholipase C Signaling	0.0288403	0.00855	RAF1,ITGA2
TNFR2 Signaling	0.0323594	0.0345	MAP3K1
Role of JAK2 in Hormone-like Cytokine Signaling	0.0363078	0.0312	IRS1
G-Protein Coupled Receptor Signaling	0.0371535	0.00746	RAF1,IRS1
Oncostatin M Signaling	0.0380189	0.0294	RAF1
Netrin Signaling	0.042658	0.0263	ABLIM1
Thyroid Cancer Signaling	0.0436516	0.0256	PPARG
April Mediated Signaling	0.0436516	0.0256	MAP3K1
B Cell Activating Factor Signaling	0.0457088	0.0244	MAP3K1
Role of IL-17F in Allergic Inflammatory Airway Diseases	0.0457088	0.0244	RAF1
Role of Macrophages, Fibroblasts and Endothelial Cells in Rheumatoid Arthritis	0.0457088	0.00662	RAF1,IRS1
Role of p14/p19ARF in Tumor Suppression	0.0467735	0.0238	IRS1
UVC-Induced MAPK Signaling	0.047863	0.0233	RAF1

## Sheet: ESM_Table_5
ESM Table 5. Canonical pathways overrepresented among FSI-associated genes according to IPA
Ingenuity Canonical Pathways	P	Ratio	Genes
NF-kappa B Activation by Viruses	5.01187e-05	0.046	RAF1,IRS1,MAP3K1,ITGA2
tRNA Charging	9.54993e-05	0.0789	IARS2,DARS,EPRS
Leukocyte Extravasation Signaling	0.000114815	0.0243	NCF1,CLDN23,CXCR4,IRS1,ITGA2
HGF Signaling	0.000144544	0.0351	RAF1,IRS1,MAP3K1,ITGA2
Rac Signaling	0.000154882	0.0345	RAF1,IRS1,MAP3K1,ITGA2
Regulation of eIF4 and p70S6K Signaling	0.000457088	0.026	RAF1,IRS1,ITGA2,RPS10
EGF Signaling	0.000537032	0.0441	RAF1,IRS1,MAP3K1
Sertoli Cell-Sertoli Cell Junction Signaling	0.000707946	0.0231	RAF1,CLDN23,MAP3K1,ITGA2
PEDF Signaling	0.00109648	0.0345	PPARG,RAF1,IRS1
ERK/MAPK Signaling	0.0011749	0.0202	PPARG,RAF1,IRS1,ITGA2
FGF Signaling	0.0011749	0.0337	RAF1,IRS1,MAP3K1
PDGF Signaling	0.00123027	0.0333	RAF1,IRS1,MAP3K1
Ceramide Signaling	0.00134896	0.0323	RAF1,IRS1,MAP3K1
FAK Signaling	0.00154882	0.0306	RAF1,IRS1,ITGA2
PAK Signaling	0.00165959	0.03	RAF1,IRS1,ITGA2
RANK Signaling in Osteoclasts	0.00165959	0.03	RAF1,IRS1,MAP3K1
T Cell Receptor Signaling	0.00204174	0.0278	RAF1,IRS1,MAP3K1
NGF Signaling	0.00269153	0.0252	RAF1,IRS1,MAP3K1
Renin-Angiotensin Signaling	0.00281838	0.0248	RAF1,IRS1,MAP3K1
fMLP Signaling in Neutrophils	0.00288403	0.0246	RAF1,NCF1,IRS1
Type II Diabetes Mellitus Signaling	0.00316228	0.0238	PPARG,IRS1,MAP3K1
14-3-3-mediated Signaling	0.00346737	0.0231	RAF1,IRS1,SNCA
GÎ±12/13 Signaling	0.00346737	0.0231	RAF1,IRS1,MAP3K1
Axonal Guidance Signaling	0.00354813	0.0113	RAF1,CXCR4,IRS1,ITGA2,ABLIM1
CXCR4 Signaling	0.00660693	0.0183	RAF1,CXCR4,IRS1
Granulocyte Adhesion and Diapedesis	0.00691831	0.0181	CLDN23,CXCR4,ITGA2
Tec Kinase Signaling	0.00707946	0.0179	IRS1,GTF2I,ITGA2
Germ Cell-Sertoli Cell Junction Signaling	0.00724436	0.0178	IRS1,MAP3K1,ITGA2
Melanoma Signaling	0.0074131	0.0364	RAF1,IRS1
Ephrin Receptor Signaling	0.00758578	0.0174	RAF1,CXCR4,ITGA2
Agranulocyte Adhesion and Diapedesis	0.00812831	0.017	CLDN23,CXCR4,ITGA2
NF-ÎºB Signaling	0.00831764	0.0169	RAF1,IRS1,MAP3K1
CNTF Signaling	0.00870964	0.0333	RAF1,IRS1
Molybdenum Cofactor Biosynthesis	0.00933254	0.25	MOCS2
B Cell Receptor Signaling	0.00954993	0.016	RAF1,IRS1,MAP3K1
Endometrial Cancer Signaling	0.00977237	0.0312	RAF1,IRS1
IL-2 Signaling	0.00977237	0.0312	RAF1,IRS1
NRF2-mediated Oxidative Stress Response	0.01	0.0158	RAF1,IRS1,MAP3K1
Role of NFAT in Cardiac Hypertrophy	0.01	0.0158	RAF1,IRS1,MAP3K1
Thrombopoietin Signaling	0.0102329	0.0308	RAF1,IRS1
Production of Nitric Oxide and Reactive Oxygen Species in Macrophages	0.0102329	0.0155	NCF1,IRS1,MAP3K1
ErbB2-ErbB3 Signaling	0.0107152	0.0299	RAF1,IRS1
Chemokine Signaling	0.0109648	0.0294	RAF1,CXCR4
ErbB4 Signaling	0.0114815	0.029	RAF1,IRS1
GM-CSF Signaling	0.0125893	0.0274	RAF1,IRS1
EIF2 Signaling	0.0131826	0.0142	RAF1,IRS1,RPS10
Integrin Signaling	0.0131826	0.0142	RAF1,IRS1,ITGA2
IL-15 Signaling	0.0138038	0.0263	RAF1,IRS1
GDNF Family Ligand-Receptor Interactions	0.0138038	0.0263	RAF1,IRS1
Neurotrophin/TRK Signaling	0.0138038	0.0263	RAF1,IRS1
Non-Small Cell Lung Cancer Signaling	0.0141254	0.026	RAF1,IRS1
Regulation of IL-2 Expression in Activated and Anergic T Lymphocytes	0.0147911	0.0253	RAF1,MAP3K1
Actin Cytoskeleton Signaling	0.0147911	0.0136	RAF1,IRS1,ITGA2
Renal Cell Carcinoma Signaling	0.0151356	0.025	RAF1,IRS1
Erythropoietin Signaling	0.0154882	0.0247	RAF1,IRS1
FLT3 Signaling in Hematopoietic Progenitor Cells	0.0158489	0.0244	RAF1,IRS1
IL-3 Signaling	0.0162181	0.0241	RAF1,IRS1
Prolactin Signaling	0.0162181	0.0241	RAF1,IRS1
JAK/Stat Signaling	0.0162181	0.0241	RAF1,IRS1
Neuregulin Signaling	0.0169824	0.0235	RAF1,ITGA2
Cardiac Hypertrophy Signaling	0.0169824	0.0129	RAF1,IRS1,MAP3K1
LPS-stimulated MAPK Signaling	0.0177828	0.023	RAF1,IRS1
VEGF Family Ligand-Receptor Interactions	0.018197	0.0227	RAF1,IRS1
Signaling by Rho Family GTPases	0.0194984	0.0122	RAF1,IRS1,ITGA2
Reelin Signaling in Neurons	0.0194984	0.0217	IRS1,ITGA2
Acute Myeloid Leukemia Signaling	0.0194984	0.0217	RAF1,IRS1
PPAR Signaling	0.0194984	0.0217	PPARG,RAF1
Prostate Cancer Signaling	0.0204174	0.0213	RAF1,IRS1
ErbB Signaling	0.0213796	0.0208	RAF1,IRS1
Melanocyte Development and Pigmentation Signaling	0.0218776	0.0206	RAF1,IRS1
CDK5 Signaling	0.0218776	0.0204	RAF1,ITGA2
VEGF Signaling	0.0229087	0.02	RAF1,IRS1
Virus Entry via Endocytic Pathways	0.0239883	0.0196	IRS1,ITGA2
Chronic Myeloid Leukemia Signaling	0.0239883	0.0194	RAF1,IRS1
SAPK/JNK Signaling	0.0239883	0.0194	IRS1,MAP3K1
Xenobiotic Metabolism Signaling	0.0245471	0.0112	RAF1,IRS1,MAP3K1
Mouse Embryonic Stem Cell Pluripotency	0.0251189	0.019	RAF1,IRS1
IGF-1 Signaling	0.025704	0.0189	RAF1,IRS1
Telomerase Signaling	0.0263027	0.0185	RAF1,IRS1
Paxillin Signaling	0.0275423	0.0182	IRS1,ITGA2
Glioma Signaling	0.0275423	0.018	RAF1,IRS1
Glucocorticoid Receptor Signaling	0.0288403	0.0106	RAF1,IRS1,MAP3K1
Phagosome Formation	0.0301995	0.0172	IRS1,ITGA2
Pancreatic Adenocarcinoma Signaling	0.030903	0.0169	RAF1,IRS1
Fc Epsilon RI Signaling	0.0316228	0.0168	RAF1,IRS1
PTEN Signaling	0.0316228	0.0168	RAF1,ITGA2
Natural Killer Cell Signaling	0.0323594	0.0167	RAF1,IRS1
Role of NANOG in Mammalian Embryonic Stem Cell Pluripotency	0.0323594	0.0167	RAF1,IRS1
PI3K/AKT Signaling	0.0338844	0.0163	RAF1,ITGA2
Parkinson's Signaling	0.0346737	0.0667	SNCA
PI3K Signaling in B Lymphocytes	0.0346737	0.016	RAF1,IRS1
CCR3 Signaling in Eosinophils	0.0346737	0.0159	RAF1,IRS1
GNRH Signaling	0.0346737	0.0159	RAF1,MAP3K1
CD28 Signaling in T Helper Cells	0.0354813	0.0157	IRS1,MAP3K1
PKCÎ¸ Signaling in T Lymphocytes	0.0363078	0.0156	IRS1,MAP3K1
IL-6 Signaling	0.0363078	0.0156	RAF1,IRS1
Cdc42 Signaling	0.0363078	0.0155	RAF1,ITGA2
p70S6K Signaling	0.0380189	0.0153	RAF1,IRS1
P2Y Purigenic Receptor Signaling Pathway	0.0380189	0.0152	RAF1,IRS1
Insulin Receptor Signaling	0.040738	0.0146	RAF1,IRS1
Ovarian Cancer Signaling	0.0436516	0.0141	RAF1,IRS1
IL-12 Signaling and Production in Macrophages	0.0446684	0.0139	PPARG,IRS1
Th2 Pathway	0.0457088	0.0138	CXCR4,IRS1
